# Supplementary material for: Automated FAZ segmentation and diabetic retinopathy classification using OCTA images
Source: BMC Ophthalmol. 2025 Oct 28;25:602. doi: 10.1186/s12886-025-04473-2 (PMC12560293; doi:10.1186/s12886-025-04473-2)
Supplement: Supplementary file 1 — Supplementary Material 1 [file 12886_2025_4473_MOESM1_ESM.xlsx]

## Sheet: 2Class
Case_No	1	2	3	4	5
Code_File_Name	TransferLearning_v14.mlx	TransferLearning_v14.mlx	TransferLearning_v14.mlx	TransferLearning_v14.mlx	TransferLearning_v14.mlx
rng_Seed	1986	1986	1986	1986	1986
rng_Scheme	twister	twister	twister	twister	twister
Sampling_Approach	No_sampling	Over_sampling	Arbitrary_sampling	Arbitrary_sampling	Over_sampling
Number_of_Folds	5	5	5	5	5
Cross_Validation_Approach	Auto	Auto	Auto	Auto	Manual
Pretrained_Model	GoogLeNet	GoogLeNet	GoogLeNet	GoogLeNet	GoogLeNet
Number_of_Classes	2	2	2	2	2
Datastore_Structure	214/39	172/31	172/31	172/31	204/29
Layer	Superficial	Superficial	Superficial	Superficial	Superficial
Balanced_Datastore_Structure	-	172/172	200/200	70/70	204/204
Test_Data	Internal (42/8)	Internal (42/8)	Internal (42/8)	Internal (42/8)	Internal (10/10)
Optimization_Algorithn	sgdm	sgdm	sgdm	sgdm	sgdm
InitialLearnRate	0.001	0.001	0.001	0.001	0.001
MiniBatchSize	50	50	50	50	50
MaxEpochs	30	30	30	30	30
MaxAccuracy	1	1	1	1	1
MinAccuracy	1	1	1	0.9804	1
MeanAccuracy	1	1	1	0.9961	1
StdAccuracy	0	0	0	0.0088	0
CoV	0	0	0	0	0
ROC_AUC	1	1	1	1	1
Accuracy	1	1	1	0.996	1
Sensitivity	1	1	1	0.9953	1
Specificity	1	1	1	1	1
Precision	1	1	1	1	1
F1_Score	1	1	1	0.9977	1
MCC	1	1	1	0.9851	1
Kappa	1	1	1	0.985	1
FPR	0	0	0	0	0
Case_No	6	7	8	9	10
Code_File_Name	TransferLearning_v14.mlx	TransferLearning_v14.mlx	TransferLearning_v14.mlx	TransferLearning_v14.mlx	TransferLearning_v14.mlx
rng_Seed	1986	1986	1986	1986	1986
rng_Scheme	twister	twister	twister	twister	twister
Sampling_Approach	No_sampling	Over_sampling	Arbitrary_sampling	Arbitrary_sampling	Over_sampling
Number_of_Folds	5	5	5	5	5
Cross_Validation_Approach	Auto	Auto	Auto	Auto	Manual
Pretrained_Model	GoogLeNet	GoogLeNet	GoogLeNet	GoogLeNet	GoogLeNet
Number_of_Classes	2	2	2	2	2
Datastore_Structure	214/39	172/31	172/31	172/31	204/29
Layer	Deep	Deep	Deep	Deep	Deep
Balanced_Datastore_Structure	-	191/191	200/200	70/70	228/228
Test_Data	Internal (42/8)	Internal (42/8)	Internal (42/8)	Internal (42/8)	Internal (10/10)
Optimization_Algorithn	sgdm	sgdm	sgdm	sgdm	sgdm
InitialLearnRate	0.001	0.001	0.001	0.001	0.001
MiniBatchSize	50	50	50	50	50
MaxEpochs	30	30	30	30	30
MaxAccuracy	1	1	1	1	1
MinAccuracy	1	1	1	1	1
MeanAccuracy	1	1	1	1	1
StdAccuracy	0	0	0	0	0
CoV	0	0	0	0	0
ROC_AUC	1	1	1	1	1
Accuracy	1	1	1	1	1
Sensitivity	1	1	1	1	1
Specificity	1	1	1	1	1
Precision	1	1	1	1	1
F1_Score	1	1	1	1	1
MCC	1	1	1	1	1
Kappa	1	1	1	1	1
FPR	0	0	0	0	0
