# Supplementary material for: Automated FAZ segmentation and diabetic retinopathy classification using OCTA images
Source: BMC Ophthalmol. 2025 Oct 28;25:602. doi: 10.1186/s12886-025-04473-2 (PMC12560293; doi:10.1186/s12886-025-04473-2)
Supplement: Supplementary file 3 — Supplementary Material 3 [file 12886_2025_4473_MOESM3_ESM.xlsx]

## Sheet: Sheet2
Case_No	2	3	8	11	10
rng_Seed	1986	1986	1986	1986	1986
rng_Scheme	twister	twister	twister	twister	twister
Sampling_Approach	No_sampling	Over_sampling	Arbitrary_sampling	Arbitrary_sampling	Over_sampling *
Number_of_Folds	5	5	5	5	5
Cross_Validation_Approach	Auto	Auto	Auto	Manual	Manual
Pretrained_Model	GoogLeNet	GoogLeNet	GoogLeNet	GoogLeNet	GoogLeNet
Number_of_Classes	3	3	3	3	3
Datastore_Structure	136/78/39	109/62/31	109/62/31	109/62/31	126/68/29
Layer	Superficial	Superficial	Superficial	Superficial	Superficial
Balanced_Datastore_Structure	-	109/109/109	200/200/200	70/70/70	126/126/126
Test_Data	Internal (27/16/8)	Internal (27/16/8)	Internal (27/16/8)	Internal (27/16/8)	Internal (10/10/10)
Optimization_Algorithm	sgdm	sgdm	sgdm	sgdm	sgdm
InitialLearnRate	0.001	0.001	0.001	0.001	0.001
MiniBatchSize	50	50	50	50	50
MaxEpochs	30	30	30	30	30
MaxAccuracy	0.8039	0.8431	0.82	0.8039	0.8333
MinAccuracy	0.6863	0.72	0.6471	0.6078	0.6333
MeanAccuracy	0.7508	0.7705	0.7511	0.7076	0.76
StdAccuracy	0.0521	0.0468	0.0743	0.0761	0.076
CoV	0.0693926	0.0607398	0.0989216	0.107547	0.1
ROC_AUC	0.82	0.83	0.83	0.81	0.84
Accuracy	0.751	0.7708	0.75	0.7075	0.76
Sensitivity	0.7702	0.7977	0.7836	0.7712	0.76
Specificity	0.8435	0.8584	0.8486	0.8348	0.88
Precision	0.7837	0.8046	0.7766	0.7574	0.7751
F1_Score	0.7741	0.8003	0.7794	0.7596	0.751
MCC	0.6251	0.662	0.63	0.5958	0.6495
Kappa	0.4397	0.4842	0.4397	0.3419	0.46
FPR	0.1565	0.1416	0.1514	0.1652	0.12
Explanation	This is the base case	The original dataset in each fold is split into train and test sets, with oversampling applied in each fold independently only to the training set.
Case_No	1	4	6	7	9
Date_of_Execution	24.12.2024	24.12.2024	24.12.2024	24.12.2024	24.12.2024
Code_File_Name	TransferLearning_v14.mlx	TransferLearning_v14.mlx	TransferLearning_v14.mlx	TransferLearning_v14.mlx	TransferLearning_v14.mlx
rng_Seed	1986	1986	1986	1986	1986
rng_Scheme	twister	twister	twister	twister	twister
Sampling_Approach	No_sampling	Over_sampling	Arbitrary_sampling	Arbitrary_sampling	Over_sampling *
Number_of_Folds	5	5	5	5	5
Cross_Validation_Approach	Auto	Auto	Auto	Auto	Manual
Pretrained_Model	GoogLeNet	GoogLeNet	GoogLeNet	GoogLeNet	GoogLeNet
Number_of_Classes	3	3	3	3	3
Datastore_Structure	136/78/39	109/62/31	109/62/31	109/62/31	126/68/29
Layer	Deep	Deep	Deep	Deep	Deep
Balanced_Datastore_Structure	-	109/109/109	200/200/200	70/70/70	126/126/126
Test_Data	Internal (27/16/8)	Internal (27/16/8)	Internal (27/16/8)	Internal (27/16/8)	Internal (10/10/10)
Optimization_Algorithm	sgdm	sgdm	sgdm	sgdm	sgdm
InitialLearnRate	0.001	0.001	0.001	0.001	0.001
MiniBatchSize	50	50	50	50	50
MaxEpochs	30	30	30	30	30
MaxAccuracy	0.7455	0.7818	0.7818	0.75	0.9
MinAccuracy	0.6607	0.6607	0.7143	0.6364	0.7
MeanAccuracy	0.7079	0.7297	0.7474	0.6894	0.8
StdAccuracy	0.0384	0.0571	0.0272	0.0439	0.0707
CoV	0.0542449	0.0782513	0.0363928	0.0636786	0.088375
ROC_AUC	0.77	0.81	0.8	0.78	0.87
Accuracy	0.7076	0.7292	0.7473	0.6894	0.8
Sensitivity	0.74	0.7622	0.7748	0.7554	0.8
Specificity	0.8142	0.8296	0.8392	0.8198	0.9
Precision	0.7456	0.7665	0.7822	0.7484	0.8035
F1_Score	0.7417	0.7639	0.7775	0.748	0.7987
MCC	0.5598	0.5958	0.6207	0.5681	0.7022
Kappa	0.3421	0.3908	0.4314	0.3014	0.55
FPR	0.1858	0.1704	0.172	0.1802	0.1
